# Supplementary material for: Sustainable Thermal Post-Processing of PLA 3D Prints: Increased Dimensional Precision and Autoclave Compatibility
Source: J Funct Biomater. 2025 Sep 8;16(9):334. doi: 10.3390/jfb16090334 (PMC12471281; doi:10.3390/jfb16090334)
Supplement: Supplementary file 1 [file jfb-16-00334-s001.zip]

Archive with 1 entries (1 files):
- jfb-3830761-supplementary.pdf
